# Supplementary material for: Molecular evolution and phylogenetics of rodent malaria parasites
Source: BMC Evol Biol. 2012 Nov 14;12:219. doi: 10.1186/1471-2148-12-219 (PMC3538709; doi:10.1186/1471-2148-12-219)
Supplement: Additional file 1 — Summary of the rodent malaria parasite genotypes used. Lines in bold represent clones. Location: CAM - Cameroon; CAR - Central African Republic; CON - Congo; DRC - Democratic Republic of the Congo; NIG - Nigeria. Mixed infection: nk - not known; Pcc - P. c. chabaudi; Pv - P. vinckei; Pvp - P. v. petteri; Pyk - P. y. killicki; Pysp - P. y. subsp.; Pyy - P. y. yoelii. ? - information is uncertain. Note that where isolate and arrival dates are equal is because infected T. rutilans were shipped to Edinburgh. [file 1471-2148-12-219-S1.xlsx]

## Sheet: Table_S1
Additional File 1. Summary of the rodent malaria parasite genotypes used. Lines in bold represent clones. Location: CAM - Cameroon; CAR - Central African Republic; CON - Congo; DRC - Democratic Republic of the Congo; NIG - Nigeria. Mixed infection: nk - not known; Pcc - P. c. chabaudi; Pv - P. vinckei; Pvp - P. v. petteri; Pyk - P. y. killicki; Pysp - P. y. subsp.; Pyy - P. y. yoelii. ? - informa…
species	subsp.	isolate	line (genotype)*	isolate date	arrival date	isolated from	location	mixed infection	GenBank Accession no.
P. berghei		ANKA	ANKA	1965-03-07	1968-11-01	Anopheles dureni millecampsi	River Kasapa (DRC)	nk	JX904679, JX904734, JX904807, JX904860, JX905004, JX905099
			ANKAcl5						JX904678, JX904733, JX904806, JX904859, JX904964, JX905003, JX905098
		K173	K173	1948-01-01	1983-08-02	Garmmomys surdaster	River Kisanga (DRC)	nk	JX904681, JX904736, JX904809, JX904861, JX904916, JX905006, JX905101,
			K173 (N strain)		1973-10-04				JX904680, JX904735, JX904808, JX904862, JX904915, JX904965, JX905005, JX905100
		KSP11	KSP11	1961-11-04	1978-02-20	An. d. millecampsi	Katanga (DRC)	nk	JX904682, JX904737, JX904810, JX904863, JX904966, JX905007, JX905102
		LUKA	LUKA	1966-03-15	1971-10-02		River Lukoma, Kamena (DRC)	nk	JX904683, JX904738, JX904811, JX904864, JX904917, JX904967, JX905008, JX905103
		NK65	NK65	1964-01-04	1968-10-15		River Kisanga (DRC)	nk	JX904684, JX904812, JX904865, JX904968, JX905009, JX905104
		SP11	SP11	1961-02-01	1971-11-03		River Kasapa (DRC)	nk	JX904685, JX904739, JX904813, JX904866, JX904918, JX905010, JX905105
P. chabaudi	adami	556KA	19DK1	1970	1971-12-04	Thamnomys rutilans	N'ganga Lingolo (CON)	nk	JX904814, JX904867, JX905011, JX905106
			19DK23		1971-12-04				JX904686, JX904740, JX904815, JX904868, JX904919, JX904969, JX905012, JX905055, JX905107
	chabaudi	AD	AD	1969-03-19	1969-03-19	T. rutilans	Maboké Field Station (CAR)	yes (Pyy)	JX904687, JX904741, JX904787, JX904816, JX904869, JX904920, JX904970, JX905013, JX905056, JX905108
		AJ	AJ	1969-03-19	1969-03-19			yes (Pvp)	JX904688, JX904742, JX904788, JX904817, JX904870, JX904921, JX904971, JX905014, JX905057, JX905109
		AL	AL	1969-04-18	1969-04-18			no	JX904689, JX904743, JX904818, JX904871, JX904922, JX904972, JX905015, JX905058, JX905110
		AQ	AQ	1969-04-18	1969-04-18			no	JX904690, JX904744, JX904819, JX904872, JX904923, JX904973, JX905016, JX905059, JX905111
		AS	ASsens	1969-04-18	1969-04-18			no	JX904691, JX904745, JX904789, JX904820, JX904873, JX904924, JX904974, JX905017, JX905060, JX905112
		AT	AT	1969-03-26	1969-03-26			no	JX904692, JX904746, JX904790, JX904821, JX904874, JX904925, JX904975, JX905018, JX905061, JX905113
		BK	BK	1969-04-18	1969-04-18			no	JX904693, JX904747, JX904822, JX904875, JX904926, JX904976, JX905019, JX905062, JX905114
		BS	4BS20	1970-09-25	1970-09-25			yes (Pvp)	JX904694, JX904748, JX904823, JX904876, JX904927, JX904977, JX905020, JX905063, JX905115
		CB	CB	1970-09-25	1970-09-25			no	JX904695, JX904749, JX904791, JX904824, JX904877, JX904978, JX905021, JX905064, JX905116
		CE	13CE11	1970-09-25	1970-09-25			yes (Pvp)	JX904696, JX904750, JX904792, JX904825, JX904878, JX904928, JX904979, JX905022, JX905065, JX905117
		CQ	CQ	1970-09-25	1970-09-25			yes (Pvp)	JX904697, JX904826, JX904879, JX905066, JX905118
		CW	CW	1970-09-25	1970-09-25			yes (Pyy)	JX904698, JX904751, JX904793, JX904880, JX904929, JX904980, JX905023, JX905067, JX905119
		ER (=56L)	8ER12	1965-04-01	1983-12-20			nk	JX904699, JX904752, JX904794, JX904881, JX904930, JX904981, JX905024, JX905068, JX905120
		v-52	v-52#	?	?	?	?	?	JX904716, JX904770, JX904802, JX904843, JX904898, JX904946, JX904995, JX905040, JX905082, JX905136
	subp.	Biboto 37	6EF4	1973-08-01	1977-10-24	T. rutilans	Eseka? (CAM)	no	JX904700, JX904753, JX904827, JX904882, JX904931, JX905025, JX905069, JX905121
			7EF1		1977-10-24				JX904701, JX904754, JX904828, JX904883, JX904932, JX905026, JX905122
P. vinckei	brucechwatti	1/69β	1/69β	1969	1970-07-23	T. rutilans	Ilobi Village (NIG)	nk	JX904702, JX904755, JX904795, JX904829, JX904884, JX904933, JX904982, JX905027, JX905070, JX905123
		N48 (DB)	N48 (DB)	1967-09-01	1971-10-25			nk	JX904703, JX904756, JX904796, JX904830, JX904934, JX904983, JX905028, JX905071, JX905124
	lentum	170L (DE)	170L (DE)	1966-07-01	1971-10-25	T. rutilans	N'ganga Lingolo (CON)	nk	JX904704, JX904757, JX904831, JX904885, JX904935, JX904984, JX905029, JX905072, JX905125
		194ZZ (DJ)	194ZZ (DJ)	1966-09-01	1971-12-24			yes (Pyk)	JX904758, JX904832, JX904886
		483L (DD)	483L (DD)	1966-07-01	1971-10-25			nk	JX904705, JX904759, JX904797, JX904833, JX904887, JX904936, JX904985, JX905030, JX905073, JX905126
	petteri	BS	4BS19	1970-09-25	1970-09-25	T. rutilans	Maboké Field Station (CAR)	yes (Pcc)	JX904706, JX904760, JX904798, JX904834, JX904888, JX904937, JX904986, JX905031, JX905127
			4BS2						JX904707, JX904761, JX904835, JX904889, JX904938, JX904987, JX905032, JX905074, JX905128
		BZ	BZ	1970-09-25	1970-09-25			nk	JX904708, JX904762, JX904890
	vinckei	v-67?	VIBA Cy0	24-01-1967?	02/10/1971?	An. d. millecampsi	River Lukoma, Kamena (DRC)	nk	JX904714, JX904768, JX904801, JX904841, JX904896, JX904944, JX904993, JX905038, JX905080, JX905134
			VIBA CyPl						JX904715, JX904769, JX904842, JX904897, JX904945, JX904994, JX905039, JX905081, JX905135
	subsp.	Biboto 18(EE)	Biboto 18(EE)	1973-08-01	1977-10-24	T. rutilans	Eseka? (CAM)	no	JX904711, JX904765, JX904799, JX904838, JX904893, JX904941, JX904990, JX905035, JX905077, JX905131
		Esekam II	31EH	1974-03-01	1977-10-24			yes (Pysp)	JX904712, JX904766, JX904839, JX904894, JX904942, JX904991, JX905036, JX905078, JX905132
		Esekam III	EK	1974-03-01	1978-05-10			no	JX904713, JX904767, JX904800, JX904840, JX904895, JX904943, JX904992, JX905037, JX905079, JX905133
		Esekam IV	10EL2	1974-03-01	1977-10-24			yes (Pysp)	JX904709, JX904763, JX904836, JX904891, JX904939, JX904988, JX905033, JX905075, JX905129
			8EL15						JX904710, JX904764, JX904837, JX904892, JX904940, JX904989, JX905034, JX905076, JX905130
P. yoelii	killicki	193L	314ZZ?	1966-09-01	1971-10-25	T. rutilans	N'ganga Lingolo (CON)	nk	JX904772, JX904845, JX904899, JX904948, JX905084, JX905138
		194ZZ		1968-10-28	1968-11-25			nk	JX904718, JX904773, JX904804, JX904846, JX904900, JX904949, JX904997, JX905042, JX905085, JX905139
	nigeriensis	N67	212D	1967-08-01	1968	T. rutilans	Ilobi Village (NIG)	nk	JX904719, JX904774, JX904847, JX904901, JX904950, JX905086, JX905140
		v-67	v-67#	?	?	?	?	?	JX904717, JX904771, JX904803, JX904844, JX904947, JX904996, JX905041, JX905083, JX905137
	yoelii	17X	A	1965-04-01	1967-12-31	T. rutilans	Maboké Field Station (CAR)	nk	JX904724, JX904778, JX904852, JX904906, JX904955, JX905090, JX905145
			Mill Hill						JX904725, JX904779, JX904907, JX904956, JX905047, JX905091, JX905146
		32X	32X	1965	1968			nk	JX904726, JX904780, JX904853, JX904908, JX904957, JX904999, JX905048, JX905092, JX905147
		33X	C	1965-04-01	1968-05-16			nk	JX904727, JX904781, JX904854, JX904909, JX904958, JX905049, JX905093, JX905148
		55X	55X	1965	1968			yes (Pcc)	JX904728, JX904782, JX904805, JX904855, JX904910, JX904959, JX905000, JX905050, JX905094, JX905149
		86X	86X	1965-04-01	1968			yes (Pcc)	JX904729, JX904783, JX904856, JX904911, JX904960, JX905001, JX905051, JX905095, JX905150
		146X	146X	1965-04-01	1968			no	JX904723, JX904777, JX904851, JX904905, JX904954, JX904998, JX905046, JX905089, JX905144
		AR	56AR18	1969-03-26	1969-03-26			yes (Pcc)	JX904730, JX904784, JX904857, JX904912, JX904961, JX905052, JX905096, JX905151
		CP	CP	1970-09-25	1970-09-25			yes (Pcc, Pvp)	JX904731, JX904785, JX904858, JX904913, JX904962, JX905002, JX905053, JX905097, JX905152
		CU	23CU12	1970-09-25	1970-09-25			no	JX904732, JX904786, JX904914, JX904963, JX905054, JX905153
	subsp.	Esekam II	EH	1974-03-01	1977-10-24	T. rutilans	Eseka? (CAM)	yes (Pv)	JX904720, JX904848, JX904902, JX904951, JX905043, JX905087, JX905141
		Esekam IV (EL)	10EL1	1974-03-01	1977-10-24			yes (Pv)	JX904721, JX904775, JX904849, JX904903, JX904952, JX905044, JX905142
		Esekam IV (EM)	EM	1974-03-01	1977-10-24			yes (Pv)	JX904722, JX904776, JX904850, JX904904, JX904953, JX905045, JX905088, JX905143
*We define parasite isolate, line and clone as in reference 1 (in the main text). Briefly, an 'isolate' is a sample of parasites collected from a unique animal on a single occasion, potentially including multiple genetically distinct lineages. 'Lines' are experimentally manipulated isolates that may retain the original genetic diversity. 'Clones' are derived from a single haploid parasite and are…
#As stated in the main text P. c. chabaudi v-52 and P. y.nigeriensis v-67 were previously mislabelled as P. v.vinckei. Therefore, we removed any information associated with this, as it is irrelevant.
