# Supplementary material for: Molecular evolution and phylogenetics of rodent malaria parasites
Source: BMC Evol Biol. 2012 Nov 14;12:219. doi: 10.1186/1471-2148-12-219 (PMC3538709; doi:10.1186/1471-2148-12-219)
Supplement: Additional file 5 — Population sizes for the rodent malaria subspecies as inferred by *BEAST. Point estimates (and 95% HPDs) are shown for each calibration. Pb - P. berghei; Pca - P. c. adami; Pcc - P. c. chabaudi; Pcsp - P. c. subsp.; Pvb - P. v. brucechwatti; Pvl - P. v. lentum; Pvp - P. v. petteri; Pvsp - P. v. subsp.; Pvv - P. v. vinckei; Pyk - P. y. killicki; Pyn - P. y. nigeriensis; Pysp - P. y. subsp.; Pyy - P. y. yoelii. [file 1471-2148-12-219-S5.xlsx]

## Sheet: Table_S6
Additional File 6. Population sizes for the rodent malaria subspecies as inferred by *BEAST. Point estimates (and 95% HPDs) are shown for each calibration. Pb - P. berghei; Pca - P. c. adami; Pcc - P. c. chabaudi; Pcsp - P. c. subsp.; Pvb - P. v. brucechwatti; Pvl - P. v. lentum; Pvp - P. v. petteri; Pvsp - P. v. subsp.; Pvv - P. v. vinckei; Pyk - P. y. killicki; Pyn - P. y. nigeriensis; Pysp - P…
population size	taxa	Pacheco2011-A	Pacheco2011-B
start	Pb	3.19E+05 (9.67E+04; 6.20E+05)	5.71E+05 (1.95E+05; 1.06E+06)
	Pca	2.07E+06 (2.84E+05; 4.41E+06)	3.73E+06 (6.96E+05; 7.76E+06)
	Pcc	9.25E+06 (3.75E+06; 1.58E+07)	1.66E+07 (8.46E+06; 2.71E+07)
	Pcsp	1.38E+06 (8.76E+04; 3.29E+06)	2.47E+06 (2.56E+05; 5.92E+06)
	Pvb	8.60E+05 (1.28E+05; 1.92E+06)	1.53E+06 (2.67E+05; 3.27E+06)
	Pvl	8.86E+05 (2.00E+05; 1.78E+06)	1.60E+06 (4.38E+05; 3.15E+06)
	Pvp	1.24E+06 (2.34E+05; 2.66E+06)	2.24E+06 (4.90E+05; 4.74E+06)
	Pvsp	1.89E+06 (3.98E+05; 3.81E+06)	3.40E+06 (8.45E+05; 6.65E+06)
	Pvv	4.16E+05 (4.32E+04; 9.92E+05)	7.43E+05 (5.38E+04; 1.70E+06)
	Pyk	1.19E+06 (1.36E+05; 2.74E+06)	2.15E+06 (2.69E+05; 4.88E+06)
	Pyn	8.79E+05 (6.06E+04; 2.15E+06)	1.58E+06 (1.67E+05; 3.80E+06)
	Pysp	2.01E+06 (1.90E+05; 4.70E+06)	3.60E+06 (3.56E+05; 8.29E+06)
	Pyy	2.04E+06 (5.52E+05; 4.07E+06)	3.70E+06 (1.05E+06; 6.89E+06)
end	Pb	5.61E+05 (1.76E+05; 1.05E+06)	2.58E+06 (1.93E+05; 6.41E+06)
	Pca	1.81E+06 (5.35E+05; 3.48E+06)	2.93E+06 (1.86E+05; 5.93E+06)
	Pcc	4.42E+06 (9.64E+05; 8.46E+06)	6.54E+06 (8.40E+05; 1.48E+07)
	Pcsp	8.74E+05 (1.52E+04; 2.09E+06)	1.47E+06 (3.12E+03; 3.83E+06)
	Pvb	9.44E+05 (2.14E+05; 1.96E+06)	2.24E+06 (3.42E+05; 4.89E+06)
	Pvl	9.33E+05 (2.85E+05; 1.79E+06)	1.93E+06 (3.16E+05; 4.20E+06)
	Pvp	9.29E+05 (5.75E+04; 1.96E+06)	1.50E+06 (1.56E+04; 3.55E+06)
	Pvsp	2.70E+06 (1.05E+06; 4.74E+06)	5.21E+06 (1.95E+06; 8.87E+06)
	Pvv	5.10E+05 (7.72E+04; 1.09E+06)	1.52E+06 (1.71E+05; 3.51E+06)
	Pyk	1.03E+06 (2.12E+05; 2.21E+06)	1.67E+06 (3.54E+04; 3.89E+06)
	Pyn	8.54E+05 (1.06E+05; 1.94E+06)	1.51E+06 (4.84E+04; 3.81E+06)
	Pysp	6.05E+05 (2.42E+03; 1.62E+06)	1.08E+06 (1.62E+04; 2.82E+06)
	Pyy	9.58E+05 (1.30E+05; 2.07E+06)	1.70E+06 (2.34E+05; 3.58E+06)
