# Supplementary material for: Molecular evolution and phylogenetics of rodent malaria parasites
Source: BMC Evol Biol. 2012 Nov 14;12:219. doi: 10.1186/1471-2148-12-219 (PMC3538709; doi:10.1186/1471-2148-12-219)
Supplement: Additional file 6 — Pairwise comparisons ofπA,πSandπA/πSacross taxa.p-values for pairwise Wilcoxon tests with Bonferroni corrections are shown. p < 0.05 are highlighted in bold. b - P. berghei, c - P. chabaudi, cc - P. c. chabaudi, v - P. vinckei, vp - P. v. petteri, y - P. yoelii, yy - P. y. yoelii. [file 1471-2148-12-219-S6.xlsx]

## Sheet: Table_S9
Additional File 9. Pairwise comparisons of πA, πS and πA/πS across taxa. p-values for pairwise Wilcoxon tests with Bonferroni corrections are shown. p < 0.05 are highlighted in bold. b - P. berghei, c - P. chabaudi, cc - P. c. chabaudi, v - P. vinckei, vp - P. v. petteri, y - P. yoelii, yy - P. y. yoelii.
statistic	taxa	b	c	cc	v	vp	vsp	y
πA	c	0.2062	-	-	-	-	-	-
πA	cc	0.5567	1	-	-	-	-	-
πA	v	0.0046	0.2404	0.0284	-	-	-	-
πA	vp	1	0.0753	0.1751	0.011	-	-	-
πA	vsp	1	1	1	0.2311	0.7562	-	-
πA	y	0.5767	1	1	1	0.3759	1	-
πA	yy	1	1	1	0.0667	0.7562	1	1
πS	c	0.00266	-	-	-	-	-	-
πS	cc	0.00266	1	-	-	-	-	-
πS	v	0.00266	0.18576	0.06851	-	-	-	-
πS	vp	1	0.23207	0.23207	0.02934	-	-	-
πS	vsp	0.02462	1	1	0.16248	0.84234	-	-
πS	y	0.00266	1	1	0.02913	0.20186	1	-
πS	yy	0.0085	0.23323	0.2907	0.00056	1	1	0.78582
πA/πS	c	0.0412	-	-	-	-	-	-
πA/πS	cc	0.1023	1	-	-	-	-	-
πA/πS	v	0.0051	1	1	-	-	-	-
πA/πS	vp	-	0.073	0.1688	0.0106	-	-	-
πA/πS	vsp	0.7648	1	1	1	1	-	-
πA/πS	y	0.2349	1	1	1	0.3625	1	-
πA/πS	yy	0.7648	1	1	1	1	1	1
