# Supplementary material for: Molecular evolution and phylogenetics of rodent malaria parasites
Source: BMC Evol Biol. 2012 Nov 14;12:219. doi: 10.1186/1471-2148-12-219 (PMC3538709; doi:10.1186/1471-2148-12-219)
Supplement: Additional file 7 — Summary of the analysis of polymorphism and divergence in the four species of rodent malaria across the 11 loci. n - number of genotypes analysed; MK - McDonald-Kreitman test; * represents statistically significant MK tests or Tajima's D; estimates in bold are outliers in Figure 2. Variation in the number of sequenced genotypes (Table 2) and an absence of polymorphism and/or divergence in some taxa meant we could not obtain these statistics for every gene in all lineages. [file 1471-2148-12-219-S7.xlsx]

## Sheet: Table_S7
Additional File 7. Summary of the analysis of polymorphism and divergence in the four species of rodent malaria across the 11 loci. n - number of genotypes analysed; MK - McDonald-Kreitman test; * represents statistically significant MK tests or Tajima's D; estimates in bold are outliers in Figure 2. Variation in genotype coverage (Table 2) and an absence of polymorphism and/or divergence in some…
Gene	species	n	α (MK test)	Tajima's D (synonymous sites)	Polymorphism					Divergence					Notes
					PN	PS	πA	πS	πA/πS	DN	DS	KA	KS	KA/KS
26s	P berghei	8	-	0	0	0	0	0	0	1	10	0.00183	0.06894	0.027	P. y. killicki was included in the P. yoelii group, despide separating with with berghei for this gene
	P. yoelii	17	-	-1.78079	0	16	0	0.0221	0	0	2	0	0.05132	0
	P. chabaudi	17	1	-0.6157	0	13	0	0.02211	0	1	2	0.00191	0.04257	0.045
	P. vinckei	14	-	0.07897	1	19	0.00096	0.04909	0.019	0	1	0.00155	0.04362	0.036
atpase	P berghei	6	-	-	0	0	0	0	0	4	7	0.00731	0.05413	0.135
	P. yoelii	17	-0.222	-0.20785	11	12	0.00635	0.02858	0.222	3	4	0.01603	0.0876	0.183
	P. chabaudi	16	0.643	-0.28645	4	14	0.00134	0.03104	0.043	4	5	0.00842	0.08485	0.099
	P. vinckei	15	0.629	0.38592	13	35	0.00905	0.10161	0.089	3	3	0.01215	0.10335	0.118
cons2	P berghei	1	-	-	-	-	-	-	-	-	-	0.01476	0.03737	0.395
	P. yoelii	4	-0.778	0.16766	4	3	0.0337	0.01273	0.265	6	8	0.01273	0.06736	0.189
	P. chabaudi	10	-1.444	-1.40085	4	2	0.00192	0.00303	0.635	9	11	0.01784	0.08984	0.199
	P. vinckei	7	-	-0.43231	16	24	0.01065	0.0798	0.133	0	2	0.00716	0.07542	0.095
cyspro	P berghei	8	-	-	2	0	0.00167	0	-	17	12	0.03592	0.09046	0.397	P. vinckei separated with P. yoelii and P. berghei. Therefore, the ancestral between P. vinckei and (P. yoelii, P. berghei) was used as the last common ancestor between P. vinckei and P. chabaudi
	P. yoelii	15	-3.8	0.26197	12	5	0.00636	0.00726	0.877	2	4	0.01056	0.03381	0.312
	P. chabaudi	16	*0.746	0.22669	11	13	0.00808	0.02871	0.281	40	12	0.09584	0.12197	0.786
	P. vinckei	14	-	0.29992	97	35	0.07008	0.07283	0.962	0	1	0.05683	0.05457	1.042
dhfr	P berghei	8	-	-	0	0	0	0	0	2	16	0.00427	0.14562	0.029
	P. yoelii	17	1	-0.49955	0	5	0	0.01029	0	2	10	0.00431	0.11123	0.039
	P. chabaudi	18	-	-0.57275	1	12	0.00024	0.02454	0.01	0	3	0.00012	0.05423	0.002
	P. vinckei	14	-	0.04993	3	22	0.00277	0.06802	0.041	0	4	0.00223	0.10751	0.021
exonuc	P berghei	5	-	-	0	0	0	0	0	3	3	0.00664	0.02777	0.239	P. berghei separated with P. vinckei and P. chabaudi. Therefore, the ancestral between P. berghei and (P. vinckei, P. chabaudi) was used as the last common ancestor between P. berghei and P. yoelii.
	P. yoelii	16	-10	-0.57783	4	2	0.00303	0.00546	0.555	2	11	0.00863	0.14402	0.06
	P. chabaudi	15	-0.5	0.9141	3	4	0.00154	0.01439	0.107	3	6	0.00961	0.0659	0.146
	P. vinckei	12	-	0.15383	6	7	0.00478	0.02281	0.21	0	0	0.00321	0.0165	0.195
gdpgmp (exon)	P berghei	8	-	-	0	0	0	0	0	0	1	0	0.04617	0
	P. yoelii	16	-	-1.16221	3	1	0.00719	0.00564	1.275	0	1	0.00707	0.04937	0.143
	P. chabaudi	15	-	-1.00161	1	2	0.00528	0.01733	0.305	1	2	0.00616	0.04964	0.124
	P. vinckei	12	-	-0.19492	3	1	0.00935	0.01379	0.678	0	0	0.01202	0.03861	0.311
glurna	P berghei	5	-	-	0	0	0	0	0	3	8	0.00823	0.09172	0.09
	P. yoelii	9	1	0.24844	0	6	0	0.02478	0	2	8	0.00539	0.11519	0.047
	P. chabaudi	14	1	0.19464	0	6	0	0.0201	0	7	6	0.01898	0.07868	0.241
	P. vinckei	13	-	0.20014	7	19	0.00643	0.07127	0.09	0	0	0.00785	0.08172	0.096
hsp	P berghei	8	-	-	0	0	0	0	0	3	7	0.00667	0.05992	0.111
	P. yoelii	14	0.429	*-1.8478	2	7	0.00102	0.00837	0.122	1	2	0.0026	0.03772	0.069
	P. chabaudi	17	-0.333	-1.04864	2	3	0.00102	0.00482	0.212	2	4	0.00518	0.03785	0.137
	P. vinckei	13	-	0.13553	5	9	0.00281	0.02288	0.123	0	0	0.00291	0.01696	0.172
metrans	P berghei	1	-	-	-	-	-	-	-	-	-	0.00948	0.03336	0.284
	P. yoelii	16	-0.8	0.49538	3	5	0.00134	0.01159	0.115	3	9	0.00647	0.07309	0.088
	P. chabaudi	16	0.667	-0.95654	1	15	0.00062	0.02295	0.027	2	10	0.00536	0.10788	0.05
	P. vinckei	12	-	0.51869	7	29	0.0058	0.08044	0.072	0	2	0.00649	0.08871	0.073
rnabind	P berghei	8	-	-	0	0	0	0	0	3	4	0.00697	0.03717	0.187
	P. yoelii	18	-	0.05303	0	3	0	0.00838	0	0	4	0	0.05173	0
	P. chabaudi	18	1	0.41243	3	2	0.00153	0.007	0.218	1	0	0.00357	0.00457	0.758
	P. vinckei	13	-	-0.42367	4	4	0.00301	0.01028	0.293	0	1	0.00366	0.01477	0.228
averages	P berghei	-	-	0	0.222222	0	0.000185556	0	0	4	7.55556	0.00928	0.0629664	0.172182
	P. yoelii	-	-1.64638	-0.419045	3.54545	5.90909	0.00536273	0.0131982	0.311909	1.90909	5.72727	0.00670818	0.0747673	0.102727
	P. chabaudi	-	0.281	-0.37588	2.72727	7.81818	0.00196091	0.01782	0.167091	6.36364	5.54545	0.0157264	0.0670891	0.235182
	P. vinckei	-	0.629	0.0701845	14.7273	18.5455	0.0114264	0.0538927	0.246364	0.272727	1.27273	0.0105509	0.05834	0.217
