# Supplementary material for: Molecular evolution and phylogenetics of rodent malaria parasites
Source: BMC Evol Biol. 2012 Nov 14;12:219. doi: 10.1186/1471-2148-12-219 (PMC3538709; doi:10.1186/1471-2148-12-219)
Supplement: Additional file 10 — Summary of the analysis of polymorphism and divergence for the subspecies of rodent malaria across the 11 loci. Legend as for Additional file 7. [file 1471-2148-12-219-S10.xlsx]

## Sheet: Table_S8
Additional File 8. Summary of the analysis of polymorphism and divergence for the subspecies of rodent malaria across the 11 loci. Legend as for Table S7.
Gene	species	n	α (MK test)	Tajima's D (synonymous sites)	Polymorphism					Divergence					Notes
					PN	PS	πA	πS	πA/πS	DN	DS	KA	KS	KA/KS
26s	P. c. chabaudi	14	1	-0.10977	0	11	0	0.0231	0	1	4	0.00191	0.04428	0.0431346	P. y. killicki was included in the P. yoelii group, despide separating with with berghei for this gene
	P. v. petteri	3	1	-	0	1	0	0.00522	0	1	4	0.00218	0.03735	0.0583668
	P. v. subsp.	5	1	-0.41017	0	4	0	0.01183	0	2	4	0.00367	0.03606	0.101775
	P. y. yoelii	11	1	-0.50634	0	3	0	0.00615	0	1	4	0.00192	0.03865	0.0496766
atpase	P. c. chabaudi	12	0.4	-0.02921	4	10	0.00154	0.02603	0.059	4	6	0.0085	0.08141	0.104
	P. v. petteri	3	1	-	0	3	0	0.01503	0	5	7	0.00905	0.06471	0.139855
	P. v. subsp.	5	0.067	-1.14554	4	6	0.00385	0.01949	0.197537	5	7	0.01319	0.0956	0.137971
	P. y. yoelii	11	0.048	-0.65593	5	6	0.00304	0.01289	0.235842	7	8	0.01506	0.0903	0.166777
cons2	P. c. chabaudi	10	-1.444	1.40085	4	2	0.00192	0.00303	0.633663	9	11	0.01784	0.08984	0.198575
	P. v. petteri	1	-	-	-	-	-	-	-	-	-	0.01016	0.07191	0.141288
	P. v. subsp.	2	-0.2	-	2	3	0.00332	0.02272	0.146127	5	9	0.00958	0.08481	0.112958
	P. y. yoelii	2	-0.5	-	1	1	0.00169	0.00761	0.222076	6	9	0.01188	0.07142	0.16634
cyspro	P. c. chabaudi	12	0.811	-0.05716	2	4	0.00152	0.00891	0.17	45	17	0.09506	0.12824	0.741	P. vinckei separated with P. yoelii and P. berghei. Therefore, the ancestral between P. vinckei and (P. yoelii, P. berghei) was used as the last common ancestor between P. vinckei and P. chabaudi
	P. v. petteri	2	-	-	0	0	0	0	0	19	5	0.03655	0.03449	1.06
	P. v. subsp.	5	0.444	0.47707	16	8	0.01353	0.02532	0.534	18	5	0.04501	0.05724	0.786
	P. y. yoelii	9	1	0.15647	0	1	0	0.00284	0	4	4	0.00811	0.03145	0.258
dhfr	P. c. chabaudi	14	-	-0.51624	1	6	0.0003	0.01335	0.0224719	0	4	0.00015	0.05398	0.00277881
	P. v. petteri	3	1	-	0	1	0	0.00546	0	1	10	0.00214	0.08945	0.023924
	P. v. subsp.	5	1	0.28638	0	6	0	0.02489	0	1	8	0.00214	0.09745	0.02196
	P. y. yoelii	11	1	-0.10001	0	1	0	0.00268	0	2	12	0.00431	0.11285	0.0381923
exonuc	P. c. chabaudi	12	0.25	1.23024	2	4	0.00146	0.01629	0.09	4	6	0.00995	0.06755	0.147	P. berghei separated with P. vinckei and P. chabaudi. Therefore, the ancestral between P. berghei and (P. vinckei, P. chabaudi) was used as the last common ancestor between P. berghei and P. yoelii.
	P. v. petteri	1	-	-	-	-	-	-	-	-	-	0.0022	0.00902	0.243902
	P. v. subsp.	5	1	1.22474	1	1	0.00133	0.00546	0.24359	1	1	0.00311	0.01464	0.212432
	P. y. yoelii	9	-	-	1	0	0.001	0	-	3	11	0.00832	0.13269	0.063
gdpgmp (exon)	P. c. chabaudi	12	-	-0.19492	1	1	0.00544	0.01378	0.394775	0	1	0.00599	0.0545	0.109908
	P. v. petteri	1	-	-	-	-	-	-	-	-	-	0.01027	0.04689	0.219023
	P. v. subsp.	4	-	-	0	0	0	0	0	1	1	0.01028	0.04667	0.22027
	P. y. yoelii	9	-	-1.08823	2	1	0.00685	0.01007	0.680238	0	1	0.0057	0.05176	0.110124
glurna	P. c. chabaudi	13	1	0.63328	0	5	0	0.01914	0	7	6	0.01897	0.07911	0.239793
	P. v. petteri	2	-	-	0	0	0	0	0	3	13	0.00716	0.12502	0.0572708
	P. v. subsp.	5	1	1.45884	0	2	0	0.01068	0	3	9	0.00716	0.09207	0.0777669
	P. y. yoelii	7	1	0.40249	0	3	0	0.01405	0	2	9	0.00539	0.11591	0.047
hsp	P. c. chabaudi	13	1	-0.22667	0	3	0	0.00674	0	2	5	0.00392	0.04261	0.0919972
	P. v. petteri	2	-	-	0	0	0	0	0	0	3	0	0.02254	0
	P. v. subsp.	5	-	-1.04849	0	3	0	0.00908	0	0	1	0	0.01673	0
	P. y. yoelii	10	-1.5	-1.50226	1	2	0.00092	0.0028	0.328571	1	5	0.00255	0.04503	0.0566289
metrans	P. c. chabaudi	14	0.643	-1.12831	1	14	0.0005	0.02131	0.0234632	2	10	0.00544	0.10973	0.0495762
	P. v. petteri	1	-	-	-	-	-	-	-	-	-	0.00572	0.1139	0.0502195
	P. v. subsp.	5	-0.286	-0.33192	2	7	0.00216	0.02342	0.0922289	2	9	0.00693	0.09512	0.0728553
	P. y. yoelii	10	1	0.83017	0	2	0	0.00592	0	3	9	0.00574	0.07237	0.0793146
rnabind	P. c. chabaudi	14	1	1.43413	3	1	0.00143	0.00544	0.262868	1	0	0.00334	0.00441	0.75737
	P. v. petteri	2	-	-	0	0	0	0	0	1	2	0.0023	0.01837	0.125204
	P. v. subsp.	5	-	-	1	0	0.00092	0	-	1	1	0.00414	0.0091	0.454945
	P. y. yoelii	11	1.44272	-	0	1	0	0.00506	0	0	5	0	0.05316	0
averages	P. c. chabaudi	-	0.517778	0.221475	1.63636	5.54545	0.00128273	0.0142836	0.150567	6.81818	6.36364	0.0155518	0.0686964	0.225921
	P. v. petteri	-	1	-	0	0.714286	0.00193286	0.00729	0.0762857	4.14286	6.28571	0.00874455	0.0596727	0.167732
	P. v. subsp.	-	0.503125	0.0638637	2.36364	3.63636	0.00105273	0.0118555	0.0679483	2.27273	4.90909	0.00621	0.0563364	0.151903
	P. y. yoelii	-	0.498969	-0.307955	0.909091	1.90909	0.00122727	0.00637	0.146673	2.63636	7	0.00627091	0.0741445	0.0940958
